# Supplementary material for: Colony morphology and transcriptome profiling of Pseudomonas putida KT2440 and its mutants deficient in alginate or all EPS synthesis under controlled matric potentials
Source: Microbiologyopen. 2014 Jun 10;3(4):457–69. doi: 10.1002/mbo3.180 (PMC4287175; doi:10.1002/mbo3.180)
Supplement: Table S1 — Log2-fold changes for significantly differentially expressed genes when comparing the Pseudomonas putida KT2440 EPS-deficient mutant cells to the WT cells or to each other under water-limited (−0.4 MPa Ψm) and water-replete (−0.5 kPa Ψm) conditions (Comparison I) [file mbo30003-0457-sd3.xlsx]

## Sheet: Sheet1
Case	Genename	GeneSymbol	Annotation	FoldChange
Alg vs WT dry	PP_0091		lipoprotein, putative	1.62379
	PP_0596		beta-alanine--pyruvate transaminase	1.85394
	PP_0797		conserved hypothetical protein	1.51192
	PP_0841	iscR	iron-sulfur cluster assembly transcription factor IscR	-1.6692
	PP_0842	iscS-1	cysteine desulfurase	-2.01466
	PP_0843	iscU	iron-binding protein IscU	-2.08459
	PP_1221	tolA	biopolymer transport protein TolA	1.57304
	PP_1358		conserved hypothetical protein	1.82541
	PP_1378	pcaT	dicarboxylate MFS transporter	1.70302
	PP_1750	asnB	asparagine synthetase	2.08231
	PP_1778		lipopolysaccharide ABC export system, permease protein	1.60933
	PP_1788		hypothetical protein	2.20908	peb domain
	PP_1789		hydrolase, haloacid dehalogenase-like family	1.97823	peb domain
	PP_2026		hypothetical protein	1.90477
	PP_2132		universal stress protein family	1.82752
	PP_2172		conserved hypothetical protein	1.96101
	PP_2256		transcriptional regulator, Cro/CI family	2.29207
	PP_2422		carboxymuconolactone decarboxylase family protein	2.42536
	PP_2914	proP	proline permease	1.66596
	PP_3033		pyocin R2_PP, transcriptional repressor, CI/C2 family	1.50252
	PP_3109		hypothetical protein	1.755
	PP_3782		hypothetical protein	3.16965
	PP_3833		response regulator	1.8591
	PP_4007	infA	translation initiation factor IF-1	2.14418
	PP_4238		hypothetical protein	1.79902
	PP_4271		hypothetical protein	1.80571
	PP_4401	bkdA1	2-oxoisovalerate dehydrogenase, alpha subunit	1.91943
	PP_4403	bkdB	2-oxoisovalerate dehydrogenase, lipoamide acyltransferase component	1.62724
	PP_4491	phhB	pterin-4-alpha-carbinolamine dehydratase	1.95969
	PP_4974		Na+/H+ antiporter, putative	2.74296
	PP_5037		outer membrane lipoprotein Blc	1.53731
	PP_5124		ferredoxin, 4Fe-4S	1.89571
	PP_5287		hypothetical protein	1.63829
	PP_5362		conserved hypothetical protein	1.63948
Alg vs WT wet	PP_0841	iscR	iron-sulfur cluster assembly transcription factor IscR	-2.30974
	PP_0842	iscS-1	cysteine desulfurase	-2.73271
	PP_0843	iscU	iron-binding protein IscU	-2.09874
	PP_0844	iscA	iron-binding protein IscA	-2.23212
	PP_3316		chaperone-associated ATPase, putative	2.33726
EPS vs WT dry	PP_0841	iscR	iron-sulfur cluster assembly transcription factor IscR	-1.82413
	PP_2497		hypothetical protein	2.08163
	PP_3833		response regulator	1.63649
	PP_4666	mmsB	3-hydroxyisobutyrate dehydrogenase	2.8978
	PP_4667	mmsA-2	methylmalonate semialdehyde dehydrogenase	3.5939
	PP_4728	grpE	heat shock protein GrpE	1.84757
	PP_5000	hslV	heat shock protein HslV	1.75624
	PP_5223	rnk	nucleoside diphosphate kinase regulator	1.52908
	PP_5288		phosphomannomutase	1.68539
EPS vs WT wet	PP_0841	iscR	iron-sulfur cluster assembly transcription factor IscR	-2.90907
	PP_0842	iscS-1	cysteine desulfurase	-2.56237
	PP_0843	iscU	iron-binding protein IscU	-2.46823
	PP_0844	iscA	iron-binding protein IscA	-2.57619
	PP_0845	hscB	co-chaperone Hsc20	-3.12162
	PP_0848		conserved hypothetical protein	-2.44877
Alg vs EPS dry	PP_0318		conserved hypothetical protein	1.72419
	PP_2497		hypothetical protein	-1.85285
alg vs EPS wet	N/A
