# Supplementary material for: Colony morphology and transcriptome profiling of Pseudomonas putida KT2440 and its mutants deficient in alginate or all EPS synthesis under controlled matric potentials
Source: Microbiologyopen. 2014 Jun 10;3(4):457–69. doi: 10.1002/mbo3.180 (PMC4287175; doi:10.1002/mbo3.180)
Supplement: Table S2 — Log2-fold changes for significantly differentially expressed genes listed according to their role categories in Pseudomonas putida KT2440 WT and its mutants deficient in EPS synthesis when comparing cells grown under water-limited (−0.4 MPa Ψm) relative to water-replete (−0.5 kPa Ψm) conditions (Comparison II). [file mbo30003-0457-sd4.xlsx]

## Sheet: Role Categories Significant Gen
JCVI Cellular Role Category	Subcatergory	Gene name	Gene Symbol	Annotation	WT	Alg-	EPS-
Amino acid biosynthesis	Aspartate family	PP_1750	asnB	asparagine synthetase		3.64255	3.69758
	Glutamate family	PP_4037		glutamate synthase, small subunit, putative		-1.62386
		PP_5289	argB	acetylglutamate kinase		2.11825	2.3653
	Other	PP_0596		beta-alanine--pyruvate transaminase		2.31787
	Pyruvate family	PP_4680	ilvB	acetolactate synthase, large subunit, biosynthetic type		1.97597
Biosynthesis of cofactors, prosthetic groups, and carriers	Folic acid	PP_1917	pabC	4-amino-4-deoxychorismate lyase			1.55491
	Menaquinone and ubiquinone	PP_0380	pqqA	coenzyme PQQ synthesis protein A		2.26499
	Other	PP_0606	ispH	hydroxymethylbutenyl pyrophosphate reductase		1.6091
		PP_0723	ispE	4-diphosphocytidyl-2C-methyl-D-erythritol kinase		2.87425
		PP_4491	phhB	pterin-4-alpha-carbinolamine dehydratase		2.00582
	Thiamine	PP_0519	thiL	thiamine monophosphate kinase		3.00877	3.48685
Cell envelope	Biosynthesis and degradation of murein sacculus and peptidoglycan	PP_0933	mreB	rod shape-determining protein MreB		2.47977
		PP_3794	pbpG	D-alanyl-D-alanine-endopeptidase		-2.46236
	Biosynthesis and degradation of surface polysaccharides and lipopolysaccharides	PP_1288	algD	GDP-mannose 6-dehydrogenase	3.26038
		PP_1277	algA	mannose-1-phosphate guanylyltransferase/mannose-6-phosphate isomerase	2.88541
		PP_5026	mgoG	periplasmic glucan biosynthesis protein		2.38576	2.04374
		PP_1428	mucA	sigma factor algU negative regulatory protein MucA	1.65584	2.28827	2.65555
		PP_1429	mucB	sigma factor algU regulatory protein MucB		2.62502	2.72145
		PP_1783	rmlA	glucose-1-phosphate thymidylyltransferase		1.66057
		PP_3126		polysaccharide export protein, putative		-2.54361
		PP_3128		exopolysaccharide biosynthesis/transport protein, putative	-2.16957	-2.61175
		PP_3135		glycosyl transferase, putative		-2.2161
		PP_3821	galU	UTP-glucose-1-phosphate uridylyltransferase		2.90926	3.04467
		PP_5288		phosphomannomutase		2.90264	3.38525
		PP_1278	algF	alginate O-acetyltransferase	3.15839
		PP_0133	algB	alginate biosynthesis transcriptional regulatory protein AlgB		2.59473	2.70133
	Other	PP_1131		outer membrane lipoprotein, putative			2.21268
		PP_4527		membrane protein, putative		1.57645
		PP_3263		membrane protein, putative		2.3585	3.17382
		PP_0773		OmpA family protein		2.8751	2.72005
		PP_1121		OmpA family protein		-2.50341
		PP_1221	tolA	biopolymer transport protein TolA		3.52242	2.69768
		PP_1322		lipoprotein, putative			1.51085
		PP_2121		lipoprotein, putative		2.86678	3.7499
		PP_2207		membrane protein, putative		3.0825	2.62733
		PP_4032		outer membrane lipoprotein Blc, putative		3.46751	3.90457
		PP_4961		lipoprotein, putative		1.58861	1.78329
		PP_5037		outer membrane lipoprotein Blc		2.55298	2.18067
Cellular processes	Adaptations to atypical conditions	PP_0089	osmC	hydroperoxide resistance protein OsmC			4.18964
		PP_2723		oxidoreductase, short chain dehydrogenase/reductase family		3.09509	2.91585
		PP_1210		DNA-binding stress protein, putative		-1.55399
		PP_2187		universal stress protein family		-1.53548
		PP_3156		universal stress protein family		-1.83192
		PP_0961	ttg2D	toluene-tolerance protein		1.95402	2.21275
		PP_1321	sspB	stringent starvation protein B		2.74617	2.84591
		PP_1522	cspA-1	cold shock protein CspA		-1.76702	-1.93897
		PP_2326		universal stress protein family protein	-2.01224	-2.21922	-1.78194
		PP_2356		phytochrome family protein, putative			2.31014
		PP_4010	cspD	cold-shock protein CspD	-1.53913	-1.78792	-1.67193
		PP_4728	grpE	heat shock protein GrpE			1.64769
		PP_5000	hslV	heat shock protein HslV			2.02799
	Detoxification	PP_1859	ohr	organic hydroperoxide resistance protein		-2.37127
		PP_4104		glutathione S-transferase family protein			1.54732
		PP_4774		cation efflux family protein		1.54879	1.82401
	Other	PP_1757	bolA	bolA protein		3.07242	2.67785
	Pathogenesis	PP_1288	algD	GDP-mannose 6-dehydrogenase	3.26038
		PP_4986	hly-III	hemolysin III		2.4709	2.11666
	Toxin production and resistance	PP_0960	ttg2C	toluene tolerance ABC transporter, periplasmic substrate-binding protein		1.66537	1.97163
		PP_1222	tolB	tolB protein		3.25922	2.91582
		PP_4986	hly-III	hemolysin III		2.4709	2.11666
Central intermediary metabolism	Other	PP_4176		5-oxo-L-prolinase, putative		1.80773	1.59993
		PP_4104		glutathione S-transferase family protein			1.54732
		PP_5220	elbB	enhancing lycopene biosynthesis protein 2		2.63632	3.52206
	Polyamine biosynthesis	PP_0864		ornithine decarboxylase, putative	3.47138	3.42924	3.97791
DNA metabolism	Chromosome-associated proteins	PP_0975	hupN	DNA-binding protein HU, form N	1.69031	2.34516	3.1025
		PP_5313	hupA	DNA-binding protein HU-alpha	-1.87028		-2.02055
	DNA replication, recombination, and repair	PP_2707		exodeoxyribonuclease III, putative		2.38747
		PP_3255		Ku protein	2.92844	3.29374	3.69545
		PP_3260		DNA ligase, ATP-dependent, putative		3.54731	3.50764
		PP_3268		MutT/nudix family protein		4.30229	4.58166
		PP_4010	cspD	cold-shock protein CspD	-1.53913	-1.78792	-1.67193
Energy metabolism	Amino acids and amines	PP_4621	hmgA	homogentisate 1,2-dioxygenase		1.60556
		PP_1000	argI	ornithine carbamoyltransferase, catabolic	-1.69125	-2.07743	-1.80691
		PP_0596		beta-alanine--pyruvate transaminase		2.31787
		PP_0999	arcC	carbamate kinase	-1.97395	-2.33546	-1.9069
		PP_1001	arcA	arginine deiminase		-2.16234	-1.76945
		PP_1308	mdeA	methionine gamma-lyase		2.67401	3.29423
		PP_3433	hpd	4-hydroxyphenylpyruvate dioxygenase		2.34069	2.05934
		PP_4490	phhA	phenylalanine-4-hydroxylase		2.15122
		PP_4617	ldh	leucine dehydrogenase		-2.0204
	Biosynthesis and degradation of polysaccharides	PP_4050	glgA	glycogen synthase			1.8931
		PP_2918		trehalose synthase, putative		2.00754
		PP_4058	glgB	1,4-alpha-glucan branching enzyme			2.20498
		PP_4059		trehalose synthase, putative		2.17766	2.57441
		PP_4060		alpha-amylase family protein		1.9738	2.60528
	Electron transport	PP_5267		cytochrome c5		-1.82639
	Fermentation	PP_0555	acoA	acetoin dehydrogenase, alpha subunit		-3.54768
		PP_0556		acetoin catabolism protein		-2.08506
		PP_0554	acoB	acetoin dehydrogenase, beta subunit		-3.01752
		PP_2827		alcohol dehydrogenase, zinc-containing			1.54709
	Glycolysis/gluconeogenesis	PP_4960	fda	fructose-1,6-bisphosphate aldolase		1.57666
	Other	PP_1381	pcaC	4-carboxymuconolactone decarboxylase		2.13049
		PP_3416	gnuK	gluconokinase			2.74251
		PP_1380	pcaD	3-oxoadipate enol-lactone hydrolase		2.15121
		PP_3715	catB	muconate cycloisomerase		2.02938
	Pentose phosphate pathway	PP_2168	tal	transaldolase		2.19062	2.07267
	Sugars	PP_3821	galU	UTP-glucose-1-phosphate uridylyltransferase		2.90926	3.04467
		PP_5288		phosphomannomutase		2.90264	3.38525
		PP_3613		L-sorbosone dehydrogenase		3.05137	3.73364
	TCA cycle	PP_0654	mdh	malate dehydrogenase		-2.11258
		PP_4011	icd	isocitrate dehydrogenase, NADP-dependent, prokaryotic type		-1.51236
Fatty acid and phospholipid metabolism	Biosynthesis	PP_3264		phospholipase family protein		3.11071	2.81708
	Degradation	PP_0520	pgpA	phosphatidylglycerophosphatase A		2.81067	3.47639
Protein fate	Degradation of proteins, peptides, and glycopeptides	PP_3316		chaperone-associated ATPase, putative		-2.74833
		PP_2236		prolyl oligopeptidase family protein		2.01836
		PP_3267		clp protease, putative		3.93188	5.31033
	Protein folding and stabilization	PP_4179	htpG	heat shock protein HtpG			1.63973
		PP_1714	fklB-2	peptidyl-prolyl cis-trans isomerase, FKBP-type	2.17654	3.86325	3.47184
		PP_3313		heat shock protein, putative		-2.64957
		PP_3314		heat shock protein, HSP20 family		-2.47982
		PP_4728	grpE	heat shock protein GrpE			1.64769
		PP_5000	hslV	heat shock protein HslV			2.02799
	Protein modification and repair	PP_0809	dsbB	disulfide oxidoreductase		1.73005
Protein synthesis	Translation factors	PP_4007	infA	translation initiation factor IF-1		2.66029	1.59653
Purines, pyrimidines, nucleosides, and nucleotides	2'-Deoxyribonucleotide metabolism	PP_1177	nrdB	ribonucleoside reductase, beta subunit		1.51191
	Purine ribonucleotide biosynthesis	PP_0722	prsA	ribose-phosphate pyrophosphokinase		2.52823
		PP_4016	purB	adenylosuccinate lyase		2.41619	2.49568
	Pyrimidine ribonucleotide biosynthesis	PP_4038		dihydroorotate dehydrogenase family protein		-1.90846
Regulatory functions	DNA interactions	PP_2256		transcriptional regulator, Cro/CI family		3.09137	2.74835
		PP_5119		transcriptional regulator, TetR family		1.59273
	Other	PP_4244	pfrI	ferric regulator PfrI		1.51065
		PP_1321	sspB	stringent starvation protein B		2.74617	2.84591
	Protein interactions	PP_0133	algB	alginate biosynthesis transcriptional regulatory protein AlgB		2.59473	2.70133
		PP_0355		response regulator			1.81118
		PP_1429	mucB	sigma factor algU regulatory protein MucB		2.62502	2.72145
		PP_2165		response regulator			3.69543
		PP_3969		response regulator		2.28437
		PP_4364		anti-sigma F factor antagonist, putative		-2.49511
		PP_1428	mucA	sigma factor algU negative regulatory protein MucA	1.65584	2.28827	2.65555
		PP_2166		anti-anti-sigma factor		2.30885	2.81938
		PP_2942		response regulator		-2.40981
		PP_3421		sensor histidine kinase		-1.85722
		PP_3757		response regulator		2.53255
		PP_3762		response regulator		2.97766	3.86847
		PP_3833		response regulator			1.56568
	Small molecule interactions	PP_4363		sensor histidine kinase/response regulator		-2.00872
		PP_3429		response regulator/sensor histidine kinase		2.39329	2.69506
Signal transduction	Two-component systems	PP_0133	algB	alginate biosynthesis transcriptional regulatory protein AlgB		2.59473	2.70133
		PP_0355		response regulator			1.81118
		PP_2942		response regulator		-2.40981
		PP_2165		response regulator			3.69543
		PP_3421		sensor histidine kinase		-1.85722
		PP_3429		response regulator/sensor histidine kinase		2.39329
		PP_3757		response regulator		2.53255
		PP_3762		response regulator		2.97766	3.86847
		PP_3833		response regulator			1.56568
		PP_3969		response regulator		2.28437
		PP_4363		sensor histidine kinase/response regulator		-2.00872
Transcription	Transcription factors	PP_0676		transcription elongation factor, putative		2.22873	2.65998
		PP_4713	nusA	N utilization substance protein A		1.84691
		PP_1427	algT	RNA polymerase sigma-H factor AlgT	1.68011	1.84192	2.78352
		PP_2088	sigX	RNA polymerase sigma factor SigX	1.76972	2.55292	2.88525
		PP_5108	rpoH	RNA polymerase sigma-32 factor		1.64014	2.45307
Transport and binding proteins	Amino acids, peptides and amine	PP_1002	lysP	lysine permease	-1.98611	-2.21813	-2.03468
		PP_0296	proX	glycine betaine/L-proline ABC transporter, periplasmic binding protein		-2.02838	-1.68195
		PP_2388		transporter, LysE family	-1.79894
		PP_4867		branched-chain amino acid ABC transporter, periplasmic amino acid-binding protein		-1.58382
		PP_1297	aapJ	general amino acid ABC transporter, periplasmic binding protein		-1.98368
		PP_2914	proP	proline permease		2.26262	2.15661
	Carbohydrates, organic alcohols, and acids	PP_1156		transporter, formate/nitrite transporter family, putative		1.77492	2.52528
		PP_1378	pcaT	dicarboxylate MFS transporter		2.68943	2.44631
	Cations and iron carrying compounds	PP_1446		TonB-dependent receptor		1.52701
		PP_4774		cation efflux family protein		1.54879	1.82401
		PP_4974		Na+/H+ antiporter, putative		4.06514	3.0616
	Nucleosides, purines and pyrimidines	PP_4035		transporter, NCS1 nucleoside transporter family		-1.79234
	Other	PP_1222	tolB	tolB protein		3.25922	2.91582
		PP_1778		lipopolysaccharide ABC export system, permease protein		1.53231
		PP_3126		polysaccharide export protein, putative		-2.54361
		PP_3128		exopolysaccharide biosynthesis/transport protein, putative	-2.16957	-2.61175
		PP_3132		polysaccharide transporter, putative		-1.78643
	Porins	PP_4282		aquaporin Z		-1.59867	-1.7715
	Unknown substrate	PP_0960	ttg2C	toluene tolerance ABC transporter, periplasmic substrate-binding protein		1.66537	1.97163
		PP_1726		ABC transporter, periplasmic binding protein		-1.86268
		PP_3566		major facilitator family transporter		3.34844	3.31578
		PP_1221	tolA	biopolymer transport protein TolA		3.52242	2.69768
JCVI Cellular Role Category	Subcatergory	Gene name	Gene Symbol	Annotation	WT	Alg-	EPS-
Unknown function		PP_0258		LysM domain protein	-1.76062	-2.05096	-1.77398
		PP_0258		LysM domain protein
		PP_0357		ACT domain protein		-1.59307
		PP_0373		Pmp3 family protein			3.07366
		PP_0711		hydrolase, isochorismatase family	-2.05868	-2.86434	-2.18613
		PP_2007		P-47-related protein		-3.89328
		PP_2573		glyoxalase family protein		-1.6386
		PP_3138		VirK domain protein	-1.6528	-1.78374
		PP_3614		succinate dehydrogenase cytochrome b subunit family protein		2.07836	1.84011
		PP_4560	yihY	YihY family protein		2.66803	3.06268
		PP_1510		phosphorylmutase, putative		3.10921	3.94607
		PP_1661		dehydrogenase subunit, putative		-3.80751	-2.91014
		PP_1749		acetyltransferase, GNAT family	1.99694	3.25406	3.59357
		PP_1789		hydrolase, haloacid dehalogenase-like family		2.10429
		PP_2377		acetyltransferase Act, putative		2.82816	2.52734
		PP_3257		methyltransferase, putative		2.56525
		PP_3259		acyl-CoA dehydrogenase-related protein		2.80868
		PP_3298		CinA domain protein		1.70929
		PP_3310		oxidoreductase, large subunit, putative		1.92574
		PP_3431		ThiJ/PfpI family protein	-2.13072	-2.22019	-2.00142
		PP_3662		decarboxylase family protein			1.85488
		PP_4021	est	esterase		-1.96232	-2.07817
		PP_4575		urea amidolyase-related protein		-1.57741
		PP_5055		rhodanese domain protein		1.97647
		PP_1374		conserved domain protein		1.77848
		PP_3134		conserved domain protein		-2.65254
		PP_0216		sensory box protein		2.21213	1.83466
		PP_0080		conserved hypothetical protein		3.65779	4.24228
		PP_0150		conserved hypothetical protein		4.09211	4.58444
		PP_0181		conserved hypothetical protein	-1.99512
		PP_0255		conserved hypothetical protein			1.51414
		PP_0318		conserved hypothetical protein		2.48531
		PP_0330		conserved hypothetical protein	1.56672		1.92134
		PP_0333		conserved hypothetical protein	2.24558	3.75001	4.49441
		PP_0367		conserved hypothetical protein		-1.98923
		PP_0395		conserved hypothetical protein		-1.57508
		PP_0521		conserved hypothetical protein		1.62697
		PP_0564		conserved hypothetical protein		1.89125
		PP_0712		conserved hypothetical protein	-1.75738	-2.40188	-2.16592
		PP_0797		conserved hypothetical protein		1.62707
		PP_0837		conserved hypothetical protein			2.43609
		PP_0886		conserved hypothetical protein		2.18731	1.88273
		PP_0998		conserved hypothetical protein	-1.95611	-2.17013	-1.78563
		PP_1102		conserved hypothetical protein		2.48266	2.12584
		PP_1353		conserved hypothetical protein		2.67113	2.31911
		PP_1356		conserved hypothetical protein		2.7161	2.70725
		PP_1357		conserved hypothetical protein	1.7259	3.16851	2.37228
		PP_1358		conserved hypothetical protein		2.08495	1.7605
		PP_1359		conserved hypothetical protein			1.51492
		PP_1473		conserved hypothetical protein		3.39819	5.09203
		PP_1508		conserved hypothetical protein	2.02698	3.14998	2.52975
		PP_1511		conserved hypothetical protein		2.564	1.81244
		PP_1633		conserved hypothetical protein		2.43876
		PP_1640		conserved hypothetical protein		-2.37712
		PP_1659		conserved hypothetical protein		-3.91415	-2.6638
		PP_1663		conserved hypothetical protein		1.80048	1.87149
		PP_1691		conserved hypothetical protein			1.86166
		PP_1715		conserved hypothetical protein			1.95924
		PP_1748		conserved hypothetical protein		2.82718	3.14308
		PP_1756		conserved hypothetical protein	2.07607	2.15569	2.89653
		PP_1762		conserved hypothetical protein		-2.37624
		PP_2103		conserved hypothetical protein		2.35361	3.18666
		PP_2104		conserved hypothetical protein			2.67244
		PP_2105		conserved hypothetical protein		2.92781	3.48673
		PP_2172		conserved hypothetical protein		2.95196	2.54494
		PP_2189		conserved hypothetical protein		2.37644	2.09893
		PP_2198		conserved hypothetical protein			1.90895
		PP_2237		conserved hypothetical protein		3.46131	4.72417
		PP_2389		conserved hypothetical protein	-1.64889
		PP_2462		conserved hypothetical protein		2.38273	2.11703
		PP_2722		conserved hypothetical protein			3.73817
		PP_2726		conserved hypothetical protein		3.12663	4.49828
		PP_2853		conserved hypothetical protein		-2.08764
		PP_3258		conserved hypothetical protein		2.30065
		PP_3265		conserved hypothetical protein		2.4859	3.48742
		PP_3266		conserved hypothetical protein			2.49314
		PP_3315		conserved hypothetical protein		-2.29222
		PP_3531		conserved hypothetical protein		-1.54657
		PP_3542		conserved hypothetical protein			4.74229
		PP_3629		conserved hypothetical protein		-1.84176
		PP_3698		conserved hypothetical protein	-2.50316	-2.71066	-2.48607
		PP_3743		conserved hypothetical protein			6.0633
		PP_4056		conserved hypothetical protein		1.86691	1.75416
		PP_4294		conserved hypothetical protein		1.92362	2.01149
		PP_4294		conserved hypothetical protein
		PP_4517		conserved hypothetical protein		-1.76029
		PP_4528		conserved hypothetical protein			4.12573
		PP_4593		conserved hypothetical protein		-1.68184
		PP_4685		conserved hypothetical protein		-2.18844	-1.64643
		PP_4770		conserved hypothetical protein			1.95249
		PP_4773		conserved hypothetical protein		2.27155	2.69201
		PP_4857		conserved hypothetical protein		2.53066	3.39231
		PP_5099		conserved hypothetical protein		-1.69303
		PP_5102		conserved hypothetical protein		1.58228
		PP_5279		conserved hypothetical protein		1.87958
		PP_5319		conserved hypothetical protein		-2.51645
		PP_5354		conserved hypothetical protein	-2.31321		-1.74405
		PP_5363		conserved hypothetical protein	2.38772	2.30501	3.35912
		PP_2125		conserved hypothetical protein TIGR00147		2.89724	3.27818
		PP_1918		conserved hypothetical protein TIGR00247		1.72235	2.11996
		PP_0682		conserved hypothetical protein TIGR00645		2.26808	1.88721
		PP_0023		hypothetical protein	-2.27916	-1.67065	-1.98263
		PP_0374		hypothetical protein		1.77811
		PP_0974		hypothetical protein		1.75362
		PP_1101		hypothetical protein		2.84004	3.56123
		PP_1660		hypothetical protein		-4.57502	-3.39391
		PP_1788		hypothetical protein		2.29083
		PP_1839		hypothetical protein		2.80139	3.70132
		PP_2006		hypothetical protein		-3.91187
		PP_2292		hypothetical protein	-1.99228	-2.03622
		PP_2353		hypothetical protein		3.27316	4.11455
		PP_2373		hypothetical protein	-2.38967	-2.10007	-2.02111
		PP_2464		hypothetical protein		2.22971	3.47845
		PP_2705		hypothetical protein		-1.58812
		PP_2706		hypothetical protein			1.75091
		PP_2720		hypothetical protein		-1.66285
		PP_3153		hypothetical protein		3.12147	3.56977
		PP_3240		hypothetical protein			2.59771
		PP_3306		hypothetical protein		2.16718
		PP_3317		hypothetical protein		-2.26327
		PP_3318		hypothetical protein		-1.60911
		PP_3401		hypothetical protein			4.12933
		PP_3418		hypothetical protein			4.27283
		PP_3580		hypothetical protein		-1.74212
		PP_3611		hypothetical protein		-1.954
		PP_3697		hypothetical protein		-2.20317
		PP_3782		hypothetical protein		2.63307
		PP_3824		hypothetical protein		2.75938	2.41899
		PP_3929		hypothetical protein		4.65813	4.89909
		PP_3930		hypothetical protein		2.76124	2.192
		PP_4044		hypothetical protein		-2.2882	-1.84629
		PP_4061		hypothetical protein			3.14669
		PP_4062		hypothetical protein		2.93695	3.29405
		PP_4139		hypothetical protein		1.54343
		PP_4182		hypothetical protein		1.90523	2.8799
		PP_4238		hypothetical protein		1.82165
		PP_4319		hypothetical protein			4.09483
		PP_5287		hypothetical protein		2.10301
