# Supplementary material for: Colony morphology and transcriptome profiling of Pseudomonas putida KT2440 and its mutants deficient in alginate or all EPS synthesis under controlled matric potentials
Source: Microbiologyopen. 2014 Jun 10;3(4):457–69. doi: 10.1002/mbo3.180 (PMC4287175; doi:10.1002/mbo3.180)
Supplement: Table S3 — Confidence scores of the interactions in the protein–protein interaction network of Pseudomonas putida KT2440 acquired by Park et al. (2009) [file mbo30003-0457-sd5.xlsx]

## Sheet: Sheet1
Interaction	Confidence Score
mucA (pp) "algN"	N/A
algT (pp) "mucA"	N/A
algB (pd) "algD"	N/A
pprA (pd) "algD"	N/A
algT (pd) "algB"	N/A
algZ (pd) "algD"	N/A
algT (pd) "pprA"	N/A
algT (pd) "algD"	N/A
algT (pd) "algZ"	N/A
PP_3316 (0.96) "algB"	0.96
algT (0.89) "pfrI"	0.89
algT (0.89) "sigX"	0.89
PP_4060 (0.84) "glgB"	0.84
algT (0.81) "rpoH"	0.81
PP_4059 (0.79) "glgB"	0.79
PP_2918 (0.79) "glgB"	0.79
pfrI (0.74) "sigX"	0.74
infA (0.72) "nusA"	0.72
PP_2942 (0.72) "algB"	0.72
glgB (0.72) "mgoG"	0.72
PP_2918 (0.71) "PP_4060"	0.71
PP_4059 (0.71) "PP_4060"	0.71
cspA-1 (0.7) "nusA"	0.7
cspD (0.7) "nusA"	0.7
rpoH (0.66) "sigX"	0.66
pfrI (0.66) "rpoH"	0.66
PP_2942 (0.63) "PP_3316"	0.63
PP_4037 (0.63) "PP_4038"	0.63
PP_4060 (0.61) "mgoG"	0.61
hupA (0.61) "hupN"	0.61
PP_2918 (0.59) "PP_4059"	0.59
PP_1661 (0.51) "PP_4037"	0.51
PP_2236 (0.5) "est"	0.5
PP_4059 (0.48) "mgoG"	0.48
PP_2918 (0.48) "mgoG"	0.48
cspA-1 (0.47) "cspD"	0.47
PP_2942 (0.46) "PP_3429"	0.46
PP_2942 (0.46) "PP_3969"	0.46
PP_0355 (0.46) "PP_2942"	0.46
PP_3429 (0.46) "algB"	0.46
PP_0355 (0.46) "algB"	0.46
PP_3762 (0.46) "algB"	0.46
PP_2165 (0.46) "PP_2942"	0.46
PP_2942 (0.46) "PP_4363"	0.46
PP_2942 (0.46) "PP_3833"	0.46
PP_3757 (0.46) "algB"	0.46
PP_2942 (0.46) "PP_3757"	0.46
PP_3969 (0.46) "algB"	0.46
PP_4363 (0.46) "algB"	0.46
PP_2942 (0.46) "PP_3762"	0.46
PP_2165 (0.46) "algB"	0.46
PP_3833 (0.46) "algB"	0.46
cspD (0.42) "infA"	0.42
PP_0296 (0.42) "PP_0521"	0.42
cspA-1 (0.42) "infA"	0.42
PP_0296 (0.42) "aapJ"	0.42
algT (0.39) "mucA"	0.39
acoA (0.39) "acoB"	0.39
mucA (0.39) "pfrI"	0.39
mucA (0.39) "rpoH"	0.39
mucA (0.39) "sigX"	0.39
PP_5279 (0.38) "algA"	0.38
est (0.37) "pcaD"	0.37
PP_2236 (0.35) "pcaD"	0.35
PP_0080 (0.34) "PP_2723"	0.34
PP_3316 (0.34) "hslV"	0.34
algB (0.34) "hslV"	0.34
PP_2942 (0.34) "hslV"	0.34
algB (0.32) "gnuK"	0.32
PP_3762 (0.31) "PP_3833"	0.31
PP_0355 (0.31) "PP_3762"	0.31
PP_3429 (0.31) "PP_3969"	0.31
PP_2165 (0.31) "PP_3969"	0.31
PP_3762 (0.31) "PP_4363"	0.31
PP_3833 (0.31) "PP_3969"	0.31
PP_3429 (0.31) "PP_4363"	0.31
PP_3762 (0.31) "PP_3969"	0.31
PP_3833 (0.31) "PP_4363"	0.31
PP_2165 (0.31) "PP_3429"	0.31
PP_3757 (0.31) "PP_3762"	0.31
PP_0355 (0.31) "PP_3429"	0.31
PP_3429 (0.31) "PP_3833"	0.31
PP_3969 (0.31) "PP_4363"	0.31
PP_2165 (0.31) "PP_3833"	0.31
PP_2165 (0.31) "PP_4363"	0.31
PP_2165 (0.31) "PP_3762"	0.31
PP_2165 (0.31) "PP_3757"	0.31
PP_3757 (0.31) "PP_3969"	0.31
PP_0355 (0.31) "PP_2165"	0.31
PP_0355 (0.31) "PP_3969"	0.31
PP_3757 (0.31) "PP_4363"	0.31
PP_3429 (0.31) "PP_3757"	0.31
PP_0355 (0.31) "PP_3833"	0.31
PP_3429 (0.31) "PP_3762"	0.31
PP_0355 (0.31) "PP_3757"	0.31
PP_3757 (0.31) "PP_3833"	0.31
PP_0355 (0.31) "PP_4363"	0.31
galU (0.29) "rmlA"	0.29
algA (0.29) "rmlA"	0.29
algA (0.29) "galU"	0.29
PP_4038 (0.28) "asnB"	0.28
PP_0258 (0.27) "PP_3316"	0.27
cspD (0.27) "hupA"	0.27
cspD (0.27) "ilvB"	0.27
acoA (0.27) "ilvB"	0.27
grpE (0.27) "rpoH"	0.27
hupN (0.27) "ilvB"	0.27
cspA-1 (0.27) "hupN"	0.27
nusA (0.27) "rpoH"	0.27
PP_3316 (0.27) "mreB"	0.27
cspA-1 (0.27) "ilvB"	0.27
cspA-1 (0.27) "hupA"	0.27
cspD (0.27) "hupN"	0.27
hupA (0.27) "ilvB"	0.27
PP_3265 (0.24) "PP_4056"	0.24
PP_2326 (0.24) "PP_3156"	0.24
PP_2707 (0.24) "PP_4056"	0.24
PP_2187 (0.24) "PP_3156"	0.24
PP_2707 (0.24) "PP_3265"	0.24
PP_2187 (0.24) "PP_2326"	0.24
PP_2573 (0.24) "PP_3629"	0.24
PP_3629 (0.24) "hpd"	0.24
PP_0521 (0.23) "PP_1726"	0.23
PP_0521 (0.23) "aapJ"	0.23
PP_1726 (0.23) "aapJ"	0.23
PP_0296 (0.23) "PP_1726"	0.23
PP_3316 (0.22) "PP_3757"	0.22
PP_3316 (0.22) "PP_3833"	0.22
PP_3316 (0.22) "PP_3969"	0.22
PP_2165 (0.22) "PP_3316"	0.22
PP_3316 (0.22) "PP_4363"	0.22
PP_0355 (0.22) "PP_3316"	0.22
PP_3316 (0.22) "PP_3429"	0.22
grpE (0.22) "mreB"	0.22
PP_3316 (0.22) "PP_3762"	0.22
PP_3265 (0.2) "mreB"	0.2
PP_2707 (0.2) "mreB"	0.2
algD (0.2) "mdh"	0.2
PP_4056 (0.2) "mreB"	0.2
PP_3135 (0.19) "algA"	0.19
PP_3135 (0.19) "galU"	0.19
PP_3135 (0.19) "rmlA"	0.19
PP_2827 (0.18) "PP_4617"	0.18
PP_3316 (0.18) "gnuK"	0.18
PP_2723 (0.17) "PP_2827"	0.17
PP_4037 (0.17) "algD"	0.17
